# Supplementary material for: Effect of Cold Atmospheric Pressure Argon Plasma Jet Treatment on the Freeze-Dried Mucilage of Chia Seeds (Salvia hispanica L.)
Source: Foods. 2023 Apr 7;12(8):1563. doi: 10.3390/foods12081563 (PMC10137730; doi:10.3390/foods12081563)
Supplement: Supplementary file 1 [file foods-12-01563-s001.zip]

Archive with 1 entries (1 files):
- foods-2277464-supplementary.pdf
